# Supplementary material for: The Effect of Physiotherapy Interventions in the Workplace through Active Micro-Break Activities for Employees with Standing and Sedentary Work
Source: Healthcare (Basel). 2022 Oct 18;10(10):2073. doi: 10.3390/healthcare10102073 (PMC9603092; doi:10.3390/healthcare10102073)
Supplement: Supplementary file 1 [file healthcare-10-02073-s001.zip]

Archive with 1 entries (1 files):
- healthcare-1925690-supplementary.pdf
